# Supplementary material for: Barley Yellow Dwarf Virus Influences Its Vector’s Endosymbionts but Not Its Thermotolerance
Source: Microorganisms. 2023 Dec 19;12(1):10. doi: 10.3390/microorganisms12010010 (PMC10819152; doi:10.3390/microorganisms12010010)
Supplement: Supplementary file 1 [file microorganisms-12-00010-s001.zip]

Archive with 1 entries (1 files):
- microorganisms-2743060-supplementary.pdf
